# Supplementary material for: Favorable Changes in Basic Functional Status and Mobility After Participation in a Community-Based Day Center Program for Older Adults: A Pre–Post Study of Two Independent Annual Cohorts in Chile
Source: Geriatrics (Basel). 2026 Jul 7;11(4):82. doi: 10.3390/geriatrics11040082 (PMC13397939; doi:10.3390/geriatrics11040082)
Supplement: Supplementary file 1 [file geriatrics-11-00082-s001.zip]

Archive with 1 entries (1 files):
- geriatrics-4380712-supplementary.pdf
